# Supplementary material for: Flexible and fine-grained simulation of speed in language processing
Source: Front Psychol. 2024 Apr 10;15:1333598. doi: 10.3389/fpsyg.2024.1333598 (PMC11040083; doi:10.3389/fpsyg.2024.1333598)
Supplement: Supplementary file 2 [file Table_2.XLSX]

## Sheet: expriment 1-verb rating
	fast hand verbs						fast full-body verbs								slow hand verbs							slow full-body verbs							static verbs
		speed	hand-involvement	leg-involvement	torso-involvement			speed	hand-involvement	leg-involvement	torso-involvement					speed	hand-involvement	leg-involvement	torso-involvement				speed	hand-involvement	leg-involvement	torso-involvement				speed	hand-involvement	leg-involvement	torso-involvement
1	捶打	5	6.1	3.5	4.45		奔跑	5.2	4.2	5.9	5.35				抚摸	2.15	4.9	1.55	2.4			挪步	2.55	2	4.75	3.1			静卧	1.6	1.75	1.65	3.15
2	敲击	4.15	5.85	3.1	4.05		快跑	5.4	4.45	5.8	5.3				拖动	2.7	4.7	3.7	3.6			踱步	2.55	1.8	4.65	3.1			平躺	1.85	1.85	2.15	3.35
3	鞭打	4.8	5.75	3.15	4		奔逐	5.45	4.45	5.9	5.45				扛起	3.4	5.25	3.35	4.35			缓步	2.6	1.85	4.8	3.25			趴伏	1.8	2.5	2.75	4.05
4	掌嘴	4.25	5.95	2.2	3.5		奔走	4.45	3.95	5.3	4.6				托举	3.25	5.45	2.7	4.15			款步	2.65	1.95	4.8	3			依偎	1.8	2.35	2.25	4
5	拍打	4.15	5.7	2.35	3.4		快步	4.45	3.75	5.05	4.4				摸索	2.55	4.7	2.9	3.5			缓行	2.9	1.95	4.9	3.75			打坐	1.65	2.45	3.3	3.75
6	抢夺	5.15	5.75	3.45	4.25		疾走	5.1	4.2	5.6	5.05				移开	2.95	4.7	2.7	3.6			漫步	2.95	2.15	4.95	3.5			立定	1.7	2.1	3.9	3.6
7	掀开	4.15	5.65	2.35	3.6		飞跑	5.9	4.75	6.05	5.65				拗断	3	5.2	2.2	3.5			慢行	2.9	2.1	4.8	3.4			伫立	1.7	1.95	3.8	3.15
8	摔打	4.6	5.5	3.35	4.5		疾步	5.1	4.2	5.5	5				挪移	3.3	4.55	4	4.15			徐步	3.15	2.15	5.1	3.7			驻足	1.8	2	3.9	3.25
9	鼓掌	4.15	5.7	2.05	2.7		小跑	4.25	3.6	4.9	4.55				揉搓	2.7	5.1	1.95	2.9			散步	3	2.25	5.05	3.65			蹲踞	1.7	1.75	4.2	3.65
10	抛洒	4.2	5.55	2.2	2.95		跑步	4.35	3.65	4.95	4.55				轻放	2.3	4.8	1.95	2.2			闲步	2.75	1.85	4.85	3.55			跪坐	1.7	1.95	4.35	3.75
11	甩开	4.5	5.7	2.15	3.35		奔逃	5.55	4.65	5.75	5.35				捧起	2.6	5.25	1.9	3.1			徐行	3	2.15	5	3.75			站立	2	2	4.35	3.55
12	投掷	4.25	5.7	2.65	3.85		追赶	5.2	4.15	5.5	4.85				摆放	2.6	4.9	2.25	2.9			溜达	3.05	2.35	4.9	3.6			僵卧	1.6	1.8	2.2	3.25
13	狂甩	5.15	5.75	2.6	3.8		逃窜	5.25	4.2	5.35	5.15				扶起	2.55	5	2.35	3.6			逛游	3.35	2.8	4.95	3.7			仰靠	1.75	2	2.3	3.45
14	猛打	5.4	6.2	2.75	4.3		蹦跳	4.35	3.85	5.15	4.9				挽起	2.65	5	1.95	2.8			信步	3.2	2.15	4.95	3.7			俯卧	1.85	2.65	2.8	3.65
15	捅入	5.1	5.85	2.5	3.65		闯入	4.9	3.9	4.75	5.05				轻拍	2.6	5	1.85	2.6			蹒跚	2.1	2.25	4.55	3.8			瘫坐	1.85	1.95	3.1	3.45
16	抽打	4.7	5.65	2.2	4		蹿动	4.35	3.75	5	4.75				轻拿	2.35	4.95	2.05	3.25			跛行	2.65	2.45	4.65	3.7			安眠	1.55	1.55	1.55	2.55
																													沉睡	1.5	1.6	1.65	2.4
																													酣睡	1.55	1.55	1.75	2.65
																													执持	2	4.2	2.35	2.75
																													昏睡	1.85	1.8	1.9	2.75
																													屏息	1.85	1.7	1.7	2.55
																													凝神	1.65	1.6	1.6	2.1
																													停步	1.9	1.8	3.95	3.05
																													停留	1.85	2	3.55	2.9
																													停息	1.75	1.9	3.05	2.7
																													紧盯	1.95	1.85	1.75	2.45
																													守候	1.8	1.95	2.05	2.45
																													蜷缩	2	3.05	3.55	3.95
																													凝望	1.65	1.85	1.75	2.15
																													发怔	1.95	1.65	1.85	2.3
																													愣怔	2	1.8	2	2.3
																													沉思	1.75	1.7	1.8	2.05
																													等待	1.8	1.7	2.2	2.45
																													站住	2	1.85	4.5	3.7
																													暂停	1.75	1.85	1.9	2.15
																													长眠	1.6	1.7	1.8	2.65
																													昏迷	1.8	1.65	2	2.45
																													昏死	1.6	1.65	1.75	2.4
																													晕厥	1.75	2	1.95	2.6
																													躺着	1.7	1.95	2.35	2.85
																													僵住	1.8	1.8	2.4	2.8
																													歇息	1.65	1.75	2.05	2.55
																													站定	1.95	2	3.7	3.35
																													默立	1.7	2.35	2.95	3.6
																													肃立	1.6	1.65	4.1	3.1
																													呆立	1.6	1.75	3.55	3.05
																													闷坐	1.5	1.95	4.35	3.75
																													静坐	1.55	1.95	3.95	3.1
																													坐定	1.8	1.7	3.1	3.45
																													凭靠	1.8	3.05	3.7	3.7
																													卧床	1.5	1.85	2.8	2.8
																													长跪	1.85	1.95	4	4.35
																													伏卧	1.85	2.65	2.05	3.7
																													呆看	1.5	1.85	2.05	2.15
																													痴望	1.5	1.65	1.55	2
																													凝眸	1.5	1.7	1.8	2.05
																													屏气	1.55	1.7	1.7	2.55
																													冥想	1.55	1.7	1.8	2.1
																													僵坐	1.7	1.95	4.35	3.75
																													静思	1.5	1.6	1.6	2.05
																													静待	1.8	2	2	2.15
																													呆坐	1.7	2	3.9	3.05
																													呆站	1.7	1.75	3.55	3.25
																													静听	1.5	1.55	1.65	2.15

## Sheet: expriment 2-sentence rating
fast action sentences				slow action sentences
	speed	semantic plausibility			speed	semantic plausibility
在操场上飞奔	5.8	6.1		在陡坡上飞奔	4.55	3.85
在草地上奔跑	5.05	5.75		在雪地上奔跑	4.15	5.1
在赛道上狂奔	6.4	6.3		在沙丘上狂奔	4.05	4.3
在走廊里奔逐	4	5.4		在丛林里奔逐	4.55	4.85
在村子里奔走	4	5.2		在淤泥里奔走	3.1	3.35
在院落里追赶	4.45	5.3		在地道里追赶	3.85	3.8
在大道上追逐	5	5.45		在教室里追逐	4.15	5.45
在原野上疾驰	6.3	6.2		在山路上疾驰	4.65	5.05
在马路上飞驰	6	5.75		在石滩上飞驰	4.25	4.1
在草场上奔驰	5.75	5.8		在积雪上奔驰	4.3	4.1
在暖阳里奔窜	4.85	4.75		在浓雾里奔窜	4.35	4
在平路上小跑	4.05	5.55		在吊桥上小跑	4.15	4.35
在牧场上快跑	5.4	5.15		在山崖上快跑	4.6	3.65
在草丛里逃窜	4.8	5.4		在废墟里逃窜	4.3	4.2
在跑道上赛跑	5.85	6.35		在沙滩上赛跑	4.7	5.3
在球场里跑步	4.8	5		在车厢里跑步	3.35	3.2
在长廊里奔逃	4.95	4.7		在洞穴里奔逃	4	4.4
在晨光中疾行	4.5	4.65		在夜幕中疾行	4.2	4.8
在站台上疾走	4.1	3.8		在水沟里疾走	3.35	2.95
在花丛中飞跑	4.8	4.7		在泥潭中飞跑	3.9	3.45

## Sheet: expriment 3-sentence rating
Neutral speed sentence					slow speed sentence
	semantic plausibility	speed				semantic plausibility	speed
在草地上行走	5.45	3.3			在暴雨中行走	5.45	3.5
在站台上走动	5.4	2.85			在车厢中走动	5.65	3.1
在和风中步行	5.6	2.85			在风沙中步行	5.1	2.6
在晨光中前行	5.5	3			在浓雾中前行	5.45	2.65
在马路上行进	5.55	3.4			在雨林中行进	5.4	3.15
在花丛中穿行	5.5	3.5			在迷宫中穿行	5.45	3.05
在草丛中迈步	5.45	3.35			在泥潭中迈步	5.2	2.25
在夕阳中巡行	4.6	3.35			在夜幕中巡行	5.5	2.95
在平原上徒步	5.4	2.95			在沙漠中徒步	5.6	2.75
在晚霞中前进	5.7	3.4			在雾气中前进	5.45	2.8
在大道上走路	5.75	3.35			在地道中走路	5.4	3.2
在微风中行路	5.65	3.1			在疾风中行路	5.05	2.6
在展厅间来回	5.7	3.2			在石堆间来回	5.05	3.15
在平地上后退	5.4	2.7			在泥水中后退	4.7	2.4
在石桥上移动	5.4	2.7			在吊桥上移动	5.15	2.65
